# Supplementary material for: Curating and sharing XAS data – Metadata and Scientific quality control
Source: Sci Data. 2026 Aug 1;13:1118. doi: 10.1038/s41597-026-07966-x (PMC13428736; doi:10.1038/s41597-026-07966-x)
Supplement: Supplementary file 1 — Supplementary Information [file 41597_2026_7966_MOESM1_ESM.json]

{
    "_id": "",
    "principalInvestigator": "",
    "creationLocation": "",
    "scientificMetadata": {
        "Description": "",
        "Data": {
            "Source": "",
            "Mode": ""
        },
        "RAW": {
            "edge_step": {
                "value": 0,
                "unit": "",
                "documentation": "",
                "valueSI": 0,
                "unitSI": ""
            },
            "k_max": {
                "value": 0,
                "unit": "",
                "documentation": "",
                "valueSI": 0,
                "unitSI": ""
            },
            "energy_resolution": {
                "value": 0,
                "unit": "",
                "documentation": "",
                "valueSI": 0,
                "unitSI": ""
            },
            "noise": {
                "value": 0,
                "unit": "",
                "documentation": "",
                "valueSI": 0,
                "unitSI": ""
            },
            "edge_energy": {
                "value": 0,
                "unit": "",
                "documentation": "",
                "valueSI": 0,
                "unitSI": ""
            }
        },
        "PROCESSED": {
            "amplitude_reduction_factor": {
                "Z_ranges": {
                    "tentoforty": {
                        "value": 0
                    },
                    "fortytoeighty": {
                        "value": 0
                    }
                },
                "unit": "",
                "documentation": ""
            }
        },
        "Figures": {
            "raw_data": null,
            "normalized_data": null,
            "k": null,
            "R": null
        },
        "sample_info": {
            "coll_code": "",
            "physical_state": "",
            "crystal_orientation": "",
            "temperature": "",
            "pressure": "",
            "sample_environment": "",
            "general_remarks": "",
            "sample_prep": "",
            "sample_id": ""
        },
        "instrument": {
            "facility": "",
            "beamline": "",
            "aquisition_mode": "",
            "crystals": "",
            "mirrors": "",
            "detectors": "",
            "element_input": "",
            "edge_input": "",
            "max_k_range": ""
        },
        "bibliography": {
            "doi": "",
            "reference": "",
            "disclaimer": ""
        },
        "is_approved": false
    },
    "ownerGroup": "",
    "accessGroups": [
        ""
    ],
    "owner": "",
    "contactEmail": "",
    "sourceFolder": "",
    "creationTime": "",
    "type": "",
    "keywords": [
        "",
        "",
        "",
        "",
        ""],
    "datasetName": "",
    "isPublished": true,
    "history": [
        {
            "updatedscientificMetadata": {
                "Description": "",
                "sample_info": {
                    "coll_code": "",
                    "physical_state": "",
                    "crystal_orientation": "",
                    "temperature": "",
                    "pressure": "",
                    "sample_environment": "",
                    "general_remarks": "",
                    "sample_prep": "",
                    "sample_id": ""
                },
                "bibliography": {
                    "doi": "",
                    "reference": ""
                },
                "instrument": {
                    "facility": "",
                    "aquisition_mode": "",
                    "crystals": "",
                    "mirrors": "",
                    "detectors": "",
                    "max_k_range": ""
                }
            }
        }
    ],
    "sharedWith": [],
    "pid": "",
    "techniques": [],
    "attachments": [],
    "origdatablocks": [],
    "datablocks": [],
    "__v": 0,
    "updatedBy": "",
    "id": ""
}
